# Supplementary material for: Donor Extended Blue TADF Dendrimer for High‐Performance Solution‐Processed OLEDs
Source: Adv Sci (Weinh). 2026 Jun 16:e76130. Online ahead of print. doi: 10.1002/advs.76130 (PMC13336851; doi:10.1002/advs.76130)
Supplement: Supplementary file 2 — Supporting File 2: advs76130‐sup‐0002‐Data.zip. [file ADVS-9999-e76130-s002.zip]

Archive with 2 entries (2 files):
- ESI_DOBNA-SpAc-DCz_V12.pdf
- combined_DOBNA-SpAc.xyz
