# Supplementary material for: Donor Extended Blue TADF Dendrimer for High‐Performance Solution‐Processed OLEDs
Source: Adv Sci (Weinh). 2026 Jun 16:e76130. Online ahead of print. doi: 10.1002/advs.76130 (PMC13336851; doi:10.1002/advs.76130)
Supplement: Supplementary file 2 — Supporting File 2: advs76130‐sup‐0002‐Data.zip. [file ADVS-9999-e76130-s002.zip › combined_DOBNA-SpAc.xyz]

97
DOBNA_SpAc.xyz
C         -5.09314       -0.87813       -2.40130
C         -4.37692       -1.14543       -3.55962
C         -2.98685       -1.09345       -3.51984
C         -2.32896       -0.79197       -2.33731
C         -2.34149       -0.25669        2.46184
C         -3.00572       -0.29213        3.67825
C         -4.39594       -0.33708        3.72124
C         -5.10590       -0.33181        2.52874
C         -8.98639       -0.52229        0.04297
C         -9.18160       -1.89261        0.19478
C         -8.09397       -2.76226        0.29487
C         -6.78877       -2.27363        0.24453
C         -5.01679        2.43936       -0.27265
C         -5.68096        3.65805       -0.40994
C         -7.07577        3.71062       -0.42059
C         -7.83246        2.54831       -0.29433
C         -4.45666       -0.56332       -1.20143
C         -3.05453       -0.52887       -1.16575
C         -3.06068       -0.25990        1.25726
C         -4.46303       -0.28726        1.29236
C         -7.68307       -0.03317       -0.00737
C         -6.59306       -0.91042        0.09353
C         -5.27469       -0.15578        0.01360
C         -5.76892        1.28353       -0.14724
C         -7.17060        1.33125       -0.15721
N         -2.38875       -0.23221        0.02950
C         -0.96450       -0.18874        0.02738
C         -0.24255       -1.37387        0.16913
C          1.14551       -1.30190        0.15657
C          1.82746       -0.08382        0.01625
C          1.05471        1.07814       -0.11780
C         -0.33622        1.04454       -0.11920
B          3.34333       -0.02608        0.00843
C          3.91082        1.40671       -0.04055
C          2.98934        2.46089       -0.19165
O          1.63497        2.29184       -0.26011
O          1.81892       -2.46770        0.29341
C          3.18149       -2.53281        0.21073
C          4.01849       -1.41162        0.05051
C          3.69764       -3.82427        0.29286
C          5.06445       -4.02273        0.19389
C          5.94839       -2.95059        0.00000
C          5.39372       -1.67761       -0.06831
C          5.26305        1.77686        0.06350
C          5.71816        3.08841       -0.01036
C          4.75306        4.09006       -0.19443
C          3.40444        3.78794       -0.27889
C          7.21341        3.38196        0.11297
C          7.51951        4.87524       -0.01411
C          7.97188        2.63799       -0.99670
C          7.71397        2.89997        1.48285
C          7.46023       -3.12931       -0.13992
C          8.17206       -2.32826        0.96086
C          7.90706       -2.61206       -1.51553
C          7.88079       -4.59472       -0.01580
H         -6.17873       -0.90063       -2.41702
H         -4.89743       -1.38289       -4.48166
H         -2.40328       -1.29397       -4.41350
H         -1.24602       -0.76340       -2.31456
H         -1.25849       -0.23073        2.43911
H         -2.42695       -0.28964        4.59717
H         -4.92136       -0.36717        4.67018
H         -6.19156       -0.35176        2.54328
H         -9.83640        0.14981       -0.03441
H        -10.19151       -2.29014        0.23590
H         -8.26681       -3.82783        0.41290
H         -5.93796       -2.94443        0.32181
H         -3.93131        2.39456       -0.26372
H         -5.10838        4.57547       -0.50957
H         -7.57571        4.66868       -0.52848
H         -8.91797        2.59428       -0.30305
H         -0.75290       -2.32333        0.27996
H         -0.91792        1.95219       -0.22637
H          3.01391       -4.65624        0.42487
H          5.44323       -5.03684        0.25903
H          6.05659       -0.83805       -0.24235
H          5.98997        0.99042        0.22982
H          5.05279        5.13003       -0.26335
H          2.65791        4.56527       -0.40347
H          7.20389        5.27300       -0.98427
H          7.03132        5.45810        0.77382
H          8.59797        5.03838        0.07502
H          7.62970        2.95769       -1.98587
H          9.04641        2.83839       -0.92358
H          7.83029        1.55488       -0.92832
H          7.18786        3.41385        2.29333
H          8.78594        3.09994        1.58838
H          7.56047        1.82452        1.61460
H          7.86617       -2.67175        1.95393
H          9.25786       -2.44634        0.87591
H          7.94771       -1.25914        0.89352
H          7.66998       -1.55171       -1.64592
H          8.98997       -2.72934       -1.63308
H          7.41284       -3.16579       -2.31982
H          7.60693       -5.01429        0.95784
H          8.96752       -4.67526       -0.11664
H          7.42998       -5.21402       -0.79819
313
DOBNA_SpAc_DCz.xyz
N         -4.86003        0.14971       -0.53459
N          4.85322        0.12862        0.54141
C         -2.48118        0.16724       -0.13081
C         -3.66385        0.86524       -0.32577
C         -3.62460        2.26049       -0.37509
C         -2.41884        2.92449       -0.22916
C          2.42055        2.91375        0.26517
C          3.62389        2.24433        0.40599
C          3.65912        0.84964        0.33990
C          2.47472        0.15764        0.13414
C         -0.09766       -3.36931       -1.69172
C         -0.14634       -3.05251       -3.04699
C         -0.11946       -1.72235       -3.47177
C         -0.04904       -0.68260       -2.54395
C          0.03955       -0.74040        2.51805
C          0.10284       -1.80144        3.42198
C          0.12080       -3.12175        2.96704
C          0.07030       -3.40732        1.60494
C         -1.25441        0.81493       -0.04801
C         -1.21389        2.21515       -0.08058
C          1.21387        2.21002        0.10472
C          1.25015        0.81014        0.05574
C         -0.02696       -2.33267       -0.76439
C         -0.00562       -0.99794       -1.19562
C         -0.00332       -0.04033       -0.00526
C         -0.00556       -1.02471        1.16287
C          0.00702       -2.34940        0.70141
C          6.06464        0.33259       -0.10318
C          7.00088       -0.61921        0.36518
C          6.31167       -1.43940        1.33166
C          4.98894       -0.94668        1.41321
C         -4.99902       -0.91396       -1.41994
C         -6.32193       -1.40667       -1.34122
C         -7.00791       -0.59835       -0.36251
C         -6.06956        0.34648        0.11569
C          6.70346       -2.51496        2.12701
C          5.76504       -3.10110        2.96944
C          4.45318       -2.59969        3.04027
C          4.05422       -1.51077        2.28209
C          6.40071        1.25895       -1.08903
C          7.69179        1.22743       -1.59329
C          8.64161        0.30777       -1.11484
C          8.30219       -0.61636       -0.13252
C         -8.30801       -0.60047        0.13839
C         -8.64405        0.31151        1.13315
C         -7.69211        1.22406        1.62093
C         -6.40221        1.26063        1.11400
C         -4.06702       -1.46703       -2.29883
C         -4.46877       -2.54558       -3.07017
C         -5.78065       -3.04724       -3.00188
C         -6.71650       -2.47166       -2.14939
N          6.12475       -4.21563        3.75646
N          9.94658        0.31634       -1.65185
N         -9.94774        0.31471        1.67330
N         -6.14294       -4.15152       -3.80225
C          6.68555       -5.39642        3.28287
C          6.88991       -6.27738        4.36946
C          6.42706       -5.59035        5.55301
C          5.96533       -4.32562        5.13244
C         10.79858        1.41312       -1.70129
C         12.01702        1.02318       -2.30313
C         11.88911       -0.37864       -2.62807
C         10.60127       -0.77489       -2.21141
C        -10.60231       -0.78274        2.22068
C        -11.88884       -0.39046        2.64506
C        -12.01609        1.01540        2.33777
C        -10.79857        1.41159        1.73813
C         -5.99007       -4.24305       -5.18000
C         -6.45290       -5.50335       -5.61365
C         -6.90822       -6.20512       -4.43694
C         -6.69949       -5.33932       -3.34283
C          6.38020       -5.93457        6.90536
C          5.88455       -5.03270        7.84229
C          5.44512       -3.77204        7.38627
C          5.47781       -3.39883        6.05156
C          7.00469       -5.77618        1.98435
C          7.54846       -7.04141        1.79222
C          7.77990       -7.93879        2.84985
C          7.43702       -7.53727        4.14200
C         12.74071       -1.30457       -3.23413
C         12.32219       -2.61662       -3.43404
C         11.02210       -2.97231       -3.01740
C         10.15245       -2.07842       -2.41233
C         10.61115        2.71116       -1.24071
C         11.65264        3.61717       -1.40859
C         12.87295        3.26952       -2.01465
C         13.03951        1.95554       -2.45557
C        -13.03737        1.94677        2.50380
C        -12.87055        3.26587        2.07854
C        -11.65119        3.61982        1.47422
C        -10.61088        2.71500        1.29310
C        -10.15435       -2.08912        2.40429
C        -11.02359       -2.98967        3.00001
C        -12.32241       -2.63794        3.42390
C        -12.74005       -1.32307        3.24135
C         -7.45374       -7.47368       -4.22636
C         -7.78634       -7.88967       -2.94100
C         -7.54902       -7.00192       -1.87004
C         -7.01076       -5.73666       -2.04413
C         -5.50800       -3.30394       -6.08959
C         -5.48156       -3.66010       -7.42885
C         -5.92225       -4.91576       -7.89839
C         -6.41223       -5.83009       -6.97103
N          0.00123        2.89384        0.01426
C          0.00407        4.31953        0.01944
C         -0.19708        4.98915        1.22428
C         -0.19697        6.38067        1.20839
C          0.01094        7.11157        0.02971
C          0.21556        6.38788       -1.15365
C          0.20862        4.99651       -1.18044
B          0.01561        8.63055        0.03459
C          0.36511        9.25415       -1.33038
C          0.52354        8.37861       -2.41755
O          0.42161        7.01780       -2.33134
O         -0.39800        7.00224        2.39088
C         -0.49172        8.36385        2.48945
C         -0.32908        9.24753        1.40519
C         -0.77276        8.82362        3.77362
C         -0.91752       10.18259        3.99664
C         -0.79845       11.11296        2.95334
C         -0.51024       10.61277        1.68850
C          0.55499       10.62571       -1.60070
C          0.84817       11.12976       -2.85788
C          0.96352       10.20174       -3.91030
C          0.81067        8.84597       -3.70172
C          1.04652       12.61919       -3.13029
C         -0.97440       12.61833        3.15351
C          0.31090       13.34278        2.72522
C         -1.26426       12.97509        4.61237
C         -2.14703       13.11053        2.29202
C          2.46139       12.85065       -3.68145
C          0.87835       13.46449       -1.86582
C          0.01091       13.08675       -4.16387
C         13.21171       -3.67557       -4.08608
C         13.42832       -4.83611       -3.10335
C         12.53120       -4.20381       -5.35783
C         14.58174       -3.11761       -4.47483
C         14.01287        4.27389       -2.19807
C         15.25815        3.77444       -1.45036
C         14.33670        4.40969       -3.69338
C         13.65866        5.66125       -1.65954
C        -14.00916        4.26896        2.27655
C        -13.65517        5.66221        1.75331
C        -14.32902        4.38752        3.77418
C        -15.25679        3.77930        1.52628
C        -13.21159       -3.70415        4.06446
C        -14.58011       -3.14972        4.46345
C        -13.43175       -4.85182        3.06750
C        -12.52876       -4.24928        5.32781
C         -8.39141       -9.26335       -2.64996
C         -7.46520      -10.04103       -1.70296
C         -9.76618       -9.08619       -1.98799
C         -8.57791      -10.09238       -3.92173
C         -5.85074       -5.21844       -9.39542
C         -6.36970       -6.61874       -9.72613
C         -6.70226       -4.19805      -10.16560
C         -4.39175       -5.12506       -9.86675
C          5.80598       -5.35460        9.33493
C          6.65295       -4.34357       10.12227
C          4.34463       -5.26830        9.80027
C          6.32438       -6.75869        9.65008
C          8.38612       -9.32652        2.62973
C          7.39759      -10.39796        3.11347
C          8.69988       -9.59779        1.15723
C          9.69401       -9.44293        3.42668
H         -2.50443       -0.91665       -0.07564
H         -4.53561        2.82303       -0.55113
H         -2.39893        4.00708       -0.26911
H          2.40386        3.99581        0.31846
H          4.53614        2.80192        0.59102
H          2.49480       -0.92555        0.06557
H         -0.12468       -4.40561       -1.36784
H         -0.20637       -3.84892       -3.78266
H         -0.15534       -1.49657       -4.53327
H         -0.03858        0.35416       -2.86905
H          0.03556        0.28876        2.86657
H          0.13987       -1.60011        4.48835
H          0.17527       -3.93506        3.68442
H          0.09027       -4.43616        1.25759
H          7.71992       -2.89494        2.10284
H          3.73950       -3.08914        3.69500
H          3.04016       -1.13348        2.35713
H          5.67117        1.96439       -1.47140
H          7.98463        1.91264       -2.38209
H          9.04764       -1.31636        0.23148
H         -9.05515       -1.29494       -0.23268
H         -7.98238        1.89958        2.41899
H         -5.67096        1.96047        1.50339
H         -3.05303       -1.08910       -2.37190
H         -3.75746       -3.02665       -3.73362
H         -7.73320       -2.85119       -2.12771
H          6.73881       -6.91101        7.21272
H          5.06602       -3.05300        8.10700
H          5.14264       -2.41603        5.73710
H          6.83153       -5.11192        1.14419
H          7.79849       -7.33473        0.77898
H          7.59234       -8.20769        4.98323
H         13.72866       -0.98488       -3.54763
H         10.67741       -3.99035       -3.17512
H          9.15560       -2.38410       -2.11241
H          9.68618        3.00985       -0.75860
H         11.50436        4.62921       -1.04936
H         13.97302        1.64753       -2.91914
H        -13.97018        1.63398        2.96560
H        -11.50273        4.63603        1.12704
H         -9.68664        3.01873        0.81274
H         -9.15846       -2.39195        2.09835
H        -10.67965       -4.00995        3.14425
H        -13.72700       -1.00638        3.56098
H         -7.61026       -8.12727       -5.07771
H         -7.79507       -7.31606       -0.85968
H         -6.83357       -5.08268       -1.19676
H         -5.17216       -2.32492       -5.76412
H         -5.10680       -2.93174       -8.14245
H         -6.77126       -6.80291       -7.28916
H         -0.35451        4.44052        2.14529
H          0.36404        4.45392       -2.10534
H         -0.88141        8.10423        4.57841
H         -1.13737       10.51826        5.00409
H         -0.43711       11.31382        0.86546
H          0.48477       11.31399       -0.76993
H          1.18876       10.54911       -4.91471
H          0.91582        8.13110       -4.51098
H          1.16633       13.00451        3.31816
H          0.54368       13.16645        1.67054
H          0.20224       14.42374        2.86550
H         -0.44890       12.66728        5.27528
H         -2.19154       12.51328        4.96705
H         -1.37773       14.05910        4.70982
H         -3.07727       12.60804        2.57467
H         -1.97480       12.92130        1.22807
H         -2.28697       14.18934        2.42101
H          3.21811       12.52700       -2.96006
H          2.62898       12.30063       -4.61222
H          2.61918       13.91432       -3.89023
H          1.61200       13.19756       -1.09767
H         -0.12489       13.36078       -1.43834
H          1.02535       14.52120       -2.10900
H          0.10714       12.54475       -5.10931
H         -1.00701       12.93373       -3.79203
H          0.14162       14.15319       -4.37710
H         13.91637       -4.48395       -2.18915
H         14.06176       -5.60739       -3.55589
H         12.48291       -5.30617       -2.81707
H         11.55877       -4.65488       -5.13971
H         13.15446       -4.96810       -5.83566
H         12.37001       -3.39392       -6.07622
H         15.13021       -2.74768       -3.60237
H         15.18393       -3.90748       -4.93491
H         14.49527       -2.30158       -5.19974
H         15.05260        3.67090       -0.38033
H         16.08801        4.47940       -1.57447
H         15.58872        2.80012       -1.82192
H         14.63953        3.45320       -4.12936
H         15.15609        5.12148       -3.84504
H         13.46389        4.76764       -4.24850
H         13.44689        5.63755       -0.58559
H         14.50165        6.34191       -1.81576
H         12.79007        6.08606       -2.17335
H        -13.44593        5.65075        0.67866
H        -14.49729        6.34161        1.91937
H        -12.78507        6.08043        2.26995
H        -15.14746        5.09812        3.93629
H        -14.63147        3.42621        4.19970
H        -13.45451        4.73830        4.33119
H        -15.05408        3.68806        0.45459
H        -16.08569        4.48348        1.66073
H        -15.58729        2.80101        1.88731
H        -15.18209       -3.94471        4.91488
H        -14.49110       -2.34300        5.19842
H        -15.13019       -2.76821        3.59701
H        -14.06485       -5.62821        3.51171
H        -12.48753       -5.31910        2.77288
H        -13.92166       -4.48757        2.15907
H        -13.15175       -5.01896        5.79725
H        -12.36509       -3.44878        6.05610
H        -11.55730       -4.69853        5.10175
H         -6.47900      -10.18347       -2.15587
H         -7.88694      -11.02772       -1.48050
H         -7.32376       -9.51691       -0.75325
H         -9.69454       -8.53291       -1.04701
H        -10.21381      -10.06218       -1.76886
H        -10.44588       -8.53707       -2.64710
H         -7.62448      -10.27856       -4.42690
H         -9.01365      -11.06381       -3.66743
H         -9.25320       -9.60071       -4.62958
H         -5.78376       -7.39619       -9.22501
H         -6.29852       -6.79271      -10.80452
H         -7.41946       -6.73927       -9.43936
H         -6.35390       -3.17397      -10.00264
H         -6.65892       -4.39866      -11.24208
H         -7.74863       -4.24894       -9.84873
H         -3.76547       -5.84769       -9.33414
H         -4.32215       -5.33552      -10.93998
H         -3.97334       -4.12911       -9.69406
H          7.70090       -4.38959        9.80991
H          6.60451       -4.55799       11.19586
H          6.30454       -3.31775        9.97077
H          3.92634       -4.27049        9.63836
H          4.26995       -5.49256       10.87034
H          3.72147       -5.98444        9.25537
H          5.74150       -7.53003        9.13610
H          7.37568       -6.87474        9.36708
H          6.24798       -6.94663       10.72575
H          7.16532      -10.28291        4.17625
H          6.45652      -10.33685        2.55786
H          7.81756      -11.39983        2.96899
H          9.13177      -10.59815        1.05219
H          7.79869       -9.55941        0.53656
H          9.42459       -8.88052        0.75829
H          9.52779       -9.29989        4.49840
H         10.41699       -8.68978        3.09798
H         10.14153      -10.43338        3.28611
313
DOBNA_SpAc_DCz_s1.xyz
N          4.85240        0.11943        0.47713
N         -4.85030        0.10760       -0.49714
C          2.47476        0.10742        0.11487
C          3.65954        0.82108        0.27829
C          3.61490        2.22412        0.29500
C          2.40820        2.87706        0.16928
C         -2.41086        2.87191       -0.21709
C         -3.61632        2.21603       -0.33627
C         -3.65848        0.81293       -0.30695
C         -2.47222        0.10259       -0.13830
C          0.09636       -3.44269        1.66456
C          0.15145       -3.13117        3.02117
C          0.12873       -1.80247        3.45174
C          0.05630       -0.75816        2.52871
C         -0.05275       -0.79603       -2.53593
C         -0.12364       -1.85413       -3.44330
C         -0.14470       -3.17627       -2.99289
C         -0.08948       -3.46738       -1.63176
C          1.25023        0.74537        0.03353
C          1.20080        2.15288        0.05425
C         -1.20174        2.15083       -0.09539
C         -1.24896        0.74299       -0.06241
C          0.02333       -2.40240        0.74130
C          0.00677       -1.06979        1.17947
C          0.00122       -0.10765       -0.00862
C         -0.00320       -1.08736       -1.18215
C         -0.01810       -2.41332       -0.72411
C         -6.08265        0.38233        0.08922
C         -7.02109       -0.57997       -0.34598
C         -6.31838       -1.47884       -1.23488
C         -4.98362       -1.02157       -1.30644
C          4.98690       -0.99939        1.30071
C          6.32279       -1.45434        1.23715
C          7.02481       -0.56547        0.33811
C          6.08509        0.38930       -0.11073
C         -6.71781       -2.58625       -1.97281
C         -5.77455       -3.24189       -2.76524
C         -4.45470       -2.76377       -2.84267
C         -4.04903       -1.64309       -2.13549
C         -6.42845        1.36433        1.01621
C         -7.73566        1.38893        1.47649
C         -8.68992        0.45969        1.02369
C         -8.33229       -0.53249        0.11016
C          8.33703       -0.52046       -0.11626
C          8.69386        0.46044       -1.04165
C          7.73851        1.38189       -1.50767
C          6.43061        1.36069       -1.04889
C          4.05216       -1.61314        2.13525
C          4.45919       -2.72421        2.85685
C          5.78047       -3.19945        2.78844
C          6.72355       -2.55141        1.99032
N         -6.14533       -4.38431       -3.49226
N        -10.00517        0.52170        1.50886
N         10.01014        0.51901       -1.52592
N          6.15237       -4.33222        3.53102
C         -6.83039       -5.48498       -2.98022
C         -7.01085       -6.43265       -4.01204
C         -6.40600       -5.87539       -5.20120
C         -5.88555       -4.61601       -4.84189
C        -10.80559        1.66298        1.55549
C        -12.06558        1.31603        2.09051
C        -12.02194       -0.10023        2.37916
C        -10.73985       -0.55252        2.00818
C         10.74612       -0.55910       -2.01416
C         12.02885       -0.10971       -2.38671
C         12.07132        1.30897       -2.11058
C         10.81009        1.65992       -1.58087
C          5.89645       -4.54428        4.88407
C          6.42029       -5.79805        5.25935
C          7.02256       -6.37010        4.07708
C          6.83760       -5.43912        3.03485
C         -6.28607       -6.33119       -6.51450
C         -5.66026       -5.54323       -7.47705
C         -5.17112       -4.27973       -7.08600
C         -5.27441       -3.79795       -5.78969
C         -7.26719       -5.74615       -1.68681
C         -7.91270       -6.95543       -1.44941
C         -8.12842       -7.91273       -2.45548
C         -7.65942       -7.63317       -3.74138
C        -12.94496       -0.99177        2.92615
C        -12.60372       -2.32881        3.11548
C        -11.30472       -2.74046        2.75363
C        -10.36442       -1.87915        2.20829
C        -10.54233        2.95969        1.13058
C        -11.54877        3.90892        1.27732
C        -12.80724        3.60493        1.82408
C        -13.05133        2.28837        2.22256
C         13.05667        2.28090       -2.24963
C         12.81100        3.60073       -1.86347
C         11.55120        3.90885       -1.32192
C         10.54512        2.96035       -1.16851
C         10.37191       -1.88788       -2.20197
C         11.31372       -2.75384       -2.73717
C         12.61326       -2.34498       -3.10045
C         12.95345       -1.00610       -2.92326
C          7.67584       -7.57763        3.82524
C          8.14034       -7.87164        2.54609
C          7.91797       -6.92558        1.52389
C          7.27268       -5.71767        1.74087
C          5.28558       -3.71406        5.82156
C          5.18600       -4.17770        7.12455
C          5.67868       -5.43499        7.53207
C          6.30368       -6.23539        6.57978
N         -0.00156        2.82686       -0.02309
C         -0.00310        4.26738       -0.02577
C          0.09673        4.94474       -1.24535
C          0.09052        6.33281       -1.22273
C         -0.00924        7.07495       -0.02957
C         -0.10590        6.33583        1.16562
C         -0.10604        4.94799        1.19233
B         -0.01361        8.58810       -0.03160
C         -0.22643        9.21031        1.36201
C         -0.29756        8.33873        2.46838
O         -0.19781        6.96299        2.36812
O          0.17897        6.95685       -2.42688
C          0.26886        8.33249       -2.53389
C          0.19372        9.20948       -1.42764
C          0.43812        8.78609       -3.83072
C          0.55275       10.15542       -4.08489
C          0.51120       11.07388       -3.03605
C          0.33850       10.57405       -1.74186
C         -0.38137       10.58058        1.66722
C         -0.56012       11.08133        2.95476
C         -0.59734       10.16227        4.01009
C         -0.47338        8.79642        3.76594
C         -0.71361       12.57569        3.24019
C          0.64751       12.58245       -3.24481
C         -0.60790       13.29032       -2.71351
C          0.81316       12.95045       -4.72019
C          1.87747       13.09659       -2.48214
C         -2.07031       12.83205        3.91229
C         -0.64569       13.42437        1.96833
C          0.41245       13.03410        4.17835
C        -13.57546       -3.35196        3.70249
C        -13.80199       -4.48103        2.68577
C        -12.98423       -3.93799        4.99346
C        -14.93316       -2.73251        4.03784
C        -13.90612        4.65611        1.98697
C        -15.14091        4.23179        1.17782
C        -14.28336        4.77010        3.47162
C        -13.46768        6.03796        1.49873
C         13.90956        4.65116       -2.03367
C         13.46914        6.03715       -1.55912
C         14.29001        4.75186       -3.51846
C         15.14290        4.23525       -1.21801
C         13.58675       -3.37340       -3.67530
C         14.94478       -2.75653       -4.01408
C         13.81196       -4.49218       -2.64699
C         12.99856       -3.97258       -4.96160
C          8.87040       -9.17251        2.21327
C          8.08410       -9.94173        1.14106
C         10.27454       -8.84722        1.68200
C          9.02126      -10.07895        3.43603
C          5.51803       -5.86283        8.99056
C          6.10677       -7.24981        9.25360
C          6.23710       -4.85644        9.90142
C          4.02492       -5.90052        9.34957
C         -5.49568       -5.99147       -8.92889
C         -6.21473       -4.99946       -9.85541
C         -4.00168       -6.03134       -9.28400
C         -6.08124       -7.38320       -9.17328
C         -8.84465       -9.23717       -2.18708
C         -7.89824      -10.40305       -2.51030
C         -9.28929       -9.37415       -0.72977
C        -10.09197       -9.33046       -3.07865
H          2.50660       -0.97577        0.05648
H          4.52297        2.79583        0.45437
H          2.36477        3.95862        0.19982
H         -2.36917        3.95318       -0.25766
H         -4.52526        2.78484       -0.50091
H         -2.50222       -0.98001       -0.06914
H          0.11915       -4.47832        1.33648
H          0.21141       -3.93125        3.75359
H          0.16808       -1.57998        4.51415
H          0.04795        0.27698        2.86045
H         -0.04497        0.23404       -2.88309
H         -0.16250       -1.64759       -4.50895
H         -0.20298       -3.98733       -3.71328
H         -0.11052       -4.49802       -1.28823
H         -7.74660       -2.93227       -1.95911
H         -3.73556       -3.29613       -3.45655
H         -3.02974       -1.28481       -2.22913
H         -5.69806        2.06936        1.39773
H         -8.03167        2.11981        2.22174
H         -9.07663       -1.24129       -0.23876
H          9.08234       -1.22326        0.24269
H          8.03454        2.10436       -2.26112
H          5.69964        2.06016       -1.43952
H          3.03190       -1.25599        2.22264
H          3.74046       -3.25079        3.47623
H          7.75328       -2.89499        1.98298
H         -6.69241       -7.30322       -6.77383
H         -4.69517       -3.64445       -7.82788
H         -4.90235       -2.81121       -5.53346
H         -7.10442       -5.04000       -0.87891
H         -8.25495       -7.15445       -0.43989
H         -7.79381       -8.35568       -4.54241
H        -13.92770       -0.62658        3.20530
H        -11.01567       -3.77625        2.90889
H         -9.36805       -2.23131        1.96122
H         -9.58972        3.23115        0.68726
H        -11.33907        4.92041        0.94802
H        -14.01809        2.01127        2.63516
H         14.02434        2.00077       -2.65809
H         11.34019        4.92319       -1.00228
H          9.59125        3.23504       -0.72986
H          9.37541       -2.23813       -1.95265
H         11.02568       -3.79134       -2.88275
H         13.93671       -0.64315       -3.20360
H          7.81165       -8.28233        4.63896
H          8.26152       -7.14482        0.51668
H          7.10651       -5.02267        0.92399
H          4.91080       -2.73189        5.55186
H          4.71035       -3.53316        7.85861
H          6.71213       -7.20304        6.85191
H          0.17631        4.41020       -2.18625
H         -0.18359        4.41574        2.13467
H          0.48156        8.06110       -4.63834
H          0.67973       10.48481       -5.11057
H          0.32935       11.28017       -0.91883
H         -0.37569       11.27470        0.83762
H         -0.72983       10.50195        5.03400
H         -0.51321        8.07401        4.57606
H         -1.50189       12.94083       -3.24187
H         -0.75655       13.09895       -1.64585
H         -0.52638       14.37578       -2.85351
H         -0.04947       12.62888       -5.31487
H          1.71363       12.49719       -5.15015
H          0.90431       14.03789       -4.82413
H          2.78916       12.60858       -2.84442
H          1.79734       12.89665       -1.40876
H          1.98908       14.18009       -2.61666
H         -2.89042       12.51696        3.25765
H         -2.16393       12.27957        4.85310
H         -2.19661       13.89958        4.13349
H         -1.44611       13.16601        1.26587
H          0.31359       13.30371        1.45222
H         -0.75594       14.48435        2.22522
H          0.39302       12.48838        5.12748
H          1.39157       12.86503        3.71673
H          0.31704       14.10426        4.40226
H        -14.22873       -4.08793        1.75653
H        -14.49479       -5.22726        3.09290
H        -12.86821       -4.99468        2.43430
H        -12.02677       -4.43743        4.81260
H        -13.66991       -4.67689        5.42525
H        -12.81605       -3.15088        5.73653
H        -15.42069       -2.31773        3.14837
H        -15.59583       -3.50071        4.45105
H        -14.84258       -1.93657        4.78560
H        -14.89766        4.14447        0.11327
H        -15.94140        4.97324        1.28725
H        -15.53293        3.26550        1.51183
H        -14.64839        3.81835        3.87156
H        -15.07537        5.51624        3.60763
H        -13.41857        5.07525        4.07085
H        -13.21422        6.03179        0.43265
H        -14.28560        6.75291        1.63943
H        -12.60245        6.41154        2.05779
H         13.21337        6.04056       -0.49358
H         14.28686        6.75139       -1.70464
H         12.60480        6.40490       -2.12341
H         15.08184        5.49727       -3.65965
H         14.65648        3.79670       -3.90883
H         13.42629        5.05086       -4.12231
H         14.89738        4.15762       -0.15323
H         15.94323        4.97613       -1.33258
H         15.53613        3.26610       -1.54219
H         15.60873       -3.52838       -4.41840
H         14.85521       -1.96798       -4.76974
H         15.43026       -2.33274       -3.12774
H         14.50589       -5.24215       -3.04527
H         12.87796       -5.00372       -2.39205
H         14.23668       -4.08959       -1.72091
H         13.68541       -4.71547       -5.38462
H         12.83157       -3.19295       -5.71279
H         12.04090       -4.47056       -4.77773
H          7.07842      -10.18856        1.49862
H          8.59804      -10.87717        0.88927
H          7.97824       -9.36101        0.21886
H         10.23410       -8.23157        0.77742
H         10.81205       -9.77043        1.43428
H         10.85751       -8.30179        2.43214
H          8.04833      -10.37260        3.84608
H          9.55080      -10.99487        3.15192
H          9.59959       -9.59474        4.23095
H          5.61625       -8.02036        8.64809
H          5.96514       -7.51573       10.30681
H          7.18242       -7.27998        9.04647
H          5.83069       -3.84570        9.79203
H          6.12788       -5.14825       10.95283
H          7.30621       -4.81432        9.66648
H          3.49046       -6.61669        8.71570
H          3.89169       -6.20196       10.39548
H          3.55150       -4.92147        9.22192
H         -7.28444       -4.95600       -9.62344
H         -6.10267       -5.30605      -10.90227
H         -5.81039       -3.98650       -9.75967
H         -3.53040       -5.04965       -9.16941
H         -3.86568       -6.34738      -10.32519
H         -3.46717       -6.73737       -8.63892
H         -5.59055       -8.14413       -8.55583
H         -7.15734       -7.41246       -8.96829
H         -5.93671       -7.66386      -10.22223
H         -7.57776      -10.38693       -3.55714
H         -6.99993      -10.36020       -1.88469
H         -8.39795      -11.36209       -2.32826
H         -9.79808      -10.33420       -0.59026
H         -8.43783       -9.34812       -0.04036
H         -9.99126       -8.58300       -0.44288
H         -9.83486       -9.28212       -4.14184
H        -10.78565       -8.50996       -2.86491
H        -10.61625      -10.27764       -2.90374
97
DOBNA_SpAc_s1.xyz
C         -5.08268       -0.52590       -2.45554
C         -4.34202       -0.69679       -3.61898
C         -2.94270       -0.68617       -3.56838
C         -2.29444       -0.51215       -2.36667
C         -2.29553       -0.02398        2.41829
C         -2.94425        0.04949        3.63004
C         -4.34361        0.05095        3.68107
C         -5.08378       -0.01675        2.50679
C         -8.88052       -1.10101        0.11075
C         -8.83144       -2.48530        0.25278
C         -7.60929       -3.15601        0.32152
C         -6.40808       -2.45100        0.24913
C         -5.48561        2.50697       -0.25992
C         -6.35405        3.59261       -0.37132
C         -7.73641        3.40150       -0.35152
C         -8.28004        2.12624       -0.22051
C         -4.45950       -0.34759       -1.22752
C         -3.04633       -0.34586       -1.17947
C         -3.04694       -0.10003        1.22161
C         -4.46010       -0.09133        1.26839
C         -7.68329       -0.39343        0.03808
C         -6.45910       -1.07437        0.10788
C         -5.29035       -0.09734        0.00770
C         -6.02983        1.24103       -0.12985
C         -7.41710        1.03938       -0.10900
N         -2.38143       -0.19305        0.01817
C         -0.93541       -0.15512        0.01481
C         -0.22740       -1.35543        0.13084
C          1.15951       -1.28740        0.12571
C          1.86295       -0.07199        0.00808
C          1.08792        1.09921       -0.10596
C         -0.30048        1.08434       -0.10423
B          3.37479       -0.02687        0.00427
C          3.95526        1.40051       -0.03902
C          3.04836        2.47697       -0.16282
O          1.67557        2.31523       -0.23313
O          1.81934       -2.46611        0.24959
C          3.19904       -2.54571        0.17217
C          4.03941       -1.41704        0.04414
C          3.69263       -3.83706        0.23301
C          5.06927       -4.06313        0.15592
C          5.95353       -2.99530        0.00437
C          5.41302       -1.70733       -0.05170
C          5.30957        1.77231        0.04973
C          5.77194        3.09025       -0.00919
C          4.82476        4.10331       -0.15634
C          3.46370        3.79543       -0.22636
C          7.27334        3.36227        0.09089
C          7.59878        4.85353       -0.00766
C          8.00269        2.63611       -1.04943
C          7.79838        2.84424        1.43818
C          7.46796       -3.17718       -0.10344
C          8.15835       -2.40852        1.03328
C          7.95407       -2.62886       -1.45333
C          7.88249       -4.64629       -0.00677
H         -6.16742       -0.52706       -2.49329
H         -4.85231       -0.83563       -4.56626
H         -2.36212       -0.81678       -4.47479
H         -1.21458       -0.50554       -2.30417
H         -1.21565       -0.03148        2.35621
H         -2.36406        0.10410        4.54443
H         -4.85430        0.10724        4.63659
H         -6.16854       -0.00970        2.54353
H         -9.83515       -0.58603        0.05799
H         -9.75604       -3.05128        0.31088
H         -7.59342       -4.23562        0.43226
H         -5.45570       -2.97070        0.30240
H         -4.40933        2.65527       -0.27527
H         -5.95052        4.59487       -0.47429
H         -8.39608        4.25913       -0.43952
H         -9.35676        1.98513       -0.20594
H         -0.73105       -2.31123        0.22300
H         -0.86008        2.00882       -0.19359
H          2.99426       -4.66142        0.33812
H          5.43224       -5.08331        0.21019
H          6.09159       -0.87384       -0.19335
H          6.03747        0.98089        0.18781
H          5.12593        5.14331       -0.21259
H          2.71685        4.57660       -0.32799
H          7.26697        5.27570       -0.96198
H          7.12851        5.42266        0.80099
H          8.68119        5.00265        0.06519
H          7.64604        2.98777       -2.02275
H          9.08255        2.81653       -0.99191
H          7.83963        1.55520       -1.00716
H          7.29474        3.34853        2.26903
H          8.87594        3.02611        1.52665
H          7.62802        1.76947        1.54993
H          7.82863       -2.78107        2.00832
H          9.24678       -2.52364        0.97003
H          7.93028       -1.33938        0.99226
H          7.71881       -1.56630       -1.56414
H          9.04016       -2.74565       -1.54733
H          7.47742       -3.16274       -2.28161
H          7.58136       -5.08736        0.94916
H          8.97149       -4.73048       -0.08517
H          7.44297       -5.24269       -0.81309
